# Supplementary material for: Pesticide Residues in Egyptian Strawberries Inspected at the EU Border (2021–2024)
Source: Molecules. 2025 Dec 15;30(24):4780. doi: 10.3390/molecules30244780 (PMC12736362; doi:10.3390/molecules30244780)
Supplement: Supplementary file 1 [file molecules-30-04780-s001.zip]

Archive with 1 entries (1 files):
- molecules-3994926-supplementary.pdf
